# Supplementary material for: Economic Evaluations of Magnetic Resonance Image-Guided Radiotherapy (MRIgRT): A Systematic Review
Source: Int J Environ Res Public Health. 2022 Aug 30;19(17):10800. doi: 10.3390/ijerph191710800 (PMC9517760; doi:10.3390/ijerph191710800)
Supplement: Supplementary file 1 [file ijerph-19-10800-s001.zip]

Archive with 1 entries (1 files):
- ijerph-1876906-supplementary.pdf
